# Supplementary material for: Causal inference between immune cells and glioblastoma: a bidirectional Mendelian randomization study
Source: J Cancer. 2025 Jan 1;16(1):171–81. doi: 10.7150/jca.100519 (PMC11660118; doi:10.7150/jca.100519)
Supplement: Supplementary file 2 — Supplementary table 3. [file jcav16p0171s2.xlsx]

## Sheet: CD33br HLA DR+ AC
SNP	effect_allele.exposure	other_allele.exposure	effect_allele.outcome	other_allele.outcome	beta.exposure	beta.outcome	eaf.exposure	eaf.outcome	remove	palindromic	ambiguous	id.outcome	pos.outcome	pval.outcome	se.outcome	outcome	mr_keep.outcome	pval_origin.outcome	data_source.outcome	samplesize.exposure	chr.exposure	pos.exposure	se.exposure	pval.exposure	id.exposure	exposure	mr_keep.exposure	pval_origin.exposure	data_source.exposure	action	mr_keep	samplesize.outcome	R2	f	meanf
rs10740011	T	G	T	G	-0.1538	-0.0234477	0.4594	0.576148	FALSE	FALSE	FALSE	vYcfCA	60131179	0.799203	0.0921764	outcome	TRUE	reported	textfile	1858	10	61890937	0.03237	2.15799e-06	ebi-a-GCST90001517	|| id:ebi-a-GCST90001517	TRUE	reported	igd	2	TRUE	NA	0.0120043	22.5507	24.7607
rs11161969	G	A	G	A	0.1593	-0.0262496	0.4128	0.4974	FALSE	FALSE	FALSE	vYcfCA	87286781	0.772891	0.0909565	outcome	TRUE	reported	textfile	1858	1	87752464	0.03298	1.483e-06	ebi-a-GCST90001517	|| id:ebi-a-GCST90001517	TRUE	reported	igd	2	TRUE	NA	0.0124012	23.3057	24.7607
rs111715212	A	C	A	C	0.1771	0.0351	0.2279	0.181707	FALSE	FALSE	FALSE	vYcfCA	5327060	0.770384	0.120258	outcome	TRUE	reported	textfile	1858	18	5327059	0.03884	5.44703e-06	ebi-a-GCST90001517	|| id:ebi-a-GCST90001517	TRUE	reported	igd	2	TRUE	NA	0.0110662	20.7688	24.7607
rs115418145	T	G	T	G	3.847	-0.144816	0.0005	0.00982949	FALSE	FALSE	FALSE	vYcfCA	129091049	0.755936	0.465915	outcome	TRUE	reported	textfile	1858	4	130012204	0.8008	1.67498e-06	ebi-a-GCST90001517	|| id:ebi-a-GCST90001517	TRUE	reported	igd	2	TRUE	NA	0.0122684	23.0531	24.7607
rs117019089	T	G	T	G	3.05	-0.792002	0.0005	0.0174406	FALSE	FALSE	FALSE	vYcfCA	69308365	0.0216915	0.34499	outcome	TRUE	reported	textfile	1858	16	69342268	0.6706	5.78802e-06	ebi-a-GCST90001517	|| id:ebi-a-GCST90001517	TRUE	reported	igd	2	TRUE	NA	0.0110108	20.6635	24.7607
rs117285079	G	C	G	C	-0.3814	-0.223567	0.0401	0.0281125	FALSE	TRUE	FALSE	vYcfCA	4762781	0.430785	0.28377	outcome	TRUE	reported	textfile	1858	18	4762780	0.08257	4.12895e-06	ebi-a-GCST90001517	|| id:ebi-a-GCST90001517	TRUE	reported	igd	2	TRUE	NA	0.011353	21.3132	24.7607
rs11777538	G	A	G	A	-0.1958	-0.175444	0.1889	0.0970751	FALSE	FALSE	FALSE	vYcfCA	126610885	0.25316	0.153533	outcome	TRUE	reported	textfile	1858	8	127623130	0.04267	4.77705e-06	ebi-a-GCST90001517	|| id:ebi-a-GCST90001517	TRUE	reported	igd	2	TRUE	NA	0.0112057	21.0335	24.7607
rs12297491	A	C	A	C	0.2117	-0.203775	0.1671	0.107981	FALSE	FALSE	FALSE	vYcfCA	1622240	0.1672	0.147529	outcome	TRUE	reported	textfile	1858	12	1731406	0.0447	2.34801e-06	ebi-a-GCST90001517	|| id:ebi-a-GCST90001517	TRUE	reported	igd	2	TRUE	NA	0.0119281	22.4057	24.7607
rs13334605	G	C	G	C	0.1693	-0.16667	0.6631	0.591041	FALSE	TRUE	FALSE	vYcfCA	8565508	0.0720643	0.0926611	outcome	TRUE	reported	textfile	1858	16	8615510	0.03482	1.262e-06	ebi-a-GCST90001517	|| id:ebi-a-GCST90001517	TRUE	reported	igd	2	TRUE	NA	0.0125638	23.615	24.7607
rs141849324	A	C	A	C	-0.6389	0.0146469	0.0137	0.00397325	FALSE	FALSE	FALSE	vYcfCA	134472140	0.984096	0.734759	outcome	TRUE	reported	textfile	1858	5	133807831	0.1429	8.26894e-06	ebi-a-GCST90001517	|| id:ebi-a-GCST90001517	TRUE	reported	igd	2	TRUE	NA	0.0106441	19.968	24.7607
rs142786778	A	G	A	G	-1.666	1.0528	0.0019	0.00669528	FALSE	FALSE	FALSE	vYcfCA	23419725	0.00525533	0.377218	outcome	TRUE	reported	textfile	1858	6	23419953	0.3698	7.05602e-06	ebi-a-GCST90001517	|| id:ebi-a-GCST90001517	TRUE	reported	igd	2	TRUE	NA	0.0108057	20.2744	24.7607
rs143612223	T	A	T	A	3.416	-0.813692	0.0005	0.0100342	FALSE	TRUE	FALSE	vYcfCA	110669802	0.0735428	0.454716	outcome	TRUE	reported	textfile	1858	10	112429560	0.6702	3.79901e-07	ebi-a-GCST90001517	|| id:ebi-a-GCST90001517	TRUE	reported	igd	2	TRUE	NA	0.0137896	25.9513	24.7607
rs150886675	A	G	A	G	-1.096	0.00155471	0.004	0.0142932	FALSE	FALSE	FALSE	vYcfCA	226435810	0.996774	0.384549	outcome	TRUE	reported	textfile	1858	2	227300526	0.2455	8.54496e-06	ebi-a-GCST90001517	|| id:ebi-a-GCST90001517	TRUE	reported	igd	2	TRUE	NA	0.010613	19.909	24.7607
rs182483660	T	C	T	C	0.3546	0.112351	0.0533	0.0367331	FALSE	FALSE	FALSE	vYcfCA	88240449	0.645769	0.244429	outcome	TRUE	reported	textfile	1858	10	90000206	0.07364	1.59001e-06	ebi-a-GCST90001517	|| id:ebi-a-GCST90001517	TRUE	reported	igd	2	TRUE	NA	0.0123259	23.1623	24.7607
rs182908654	C	T	C	T	-2.346	0.397936	0.0019	0.025379	FALSE	FALSE	FALSE	vYcfCA	141384301	0.184374	0.299784	outcome	TRUE	reported	textfile	1858	7	141084101	0.4382	9.67008e-08	ebi-a-GCST90001517	|| id:ebi-a-GCST90001517	TRUE	reported	igd	2	TRUE	NA	0.0151921	28.6315	24.7607
rs183489799	A	G	A	G	0.564	-0.49587	0.0178	0.00753166	FALSE	FALSE	FALSE	vYcfCA	135202603	0.345636	0.525794	outcome	TRUE	reported	textfile	1858	6	135523741	0.1251	6.98297e-06	ebi-a-GCST90001517	|| id:ebi-a-GCST90001517	TRUE	reported	igd	2	TRUE	NA	0.0108211	20.3037	24.7607
rs1902950	C	G	C	G	0.4335	0.465812	0.0293	0.00292949	FALSE	TRUE	FALSE	vYcfCA	162970644	0.594303	0.874584	outcome	TRUE	reported	textfile	1858	5	162397650	0.09504	5.41502e-06	ebi-a-GCST90001517	|| id:ebi-a-GCST90001517	TRUE	reported	igd	2	TRUE	NA	0.0110735	20.7825	24.7607
rs2703989	T	C	T	C	0.7558	-0.0360286	0.0105	0.00591199	FALSE	FALSE	FALSE	vYcfCA	90030144	0.94979	0.572145	outcome	TRUE	reported	textfile	1858	1	90495703	0.1608	2.80899e-06	ebi-a-GCST90001517	|| id:ebi-a-GCST90001517	TRUE	reported	igd	2	TRUE	NA	0.0117507	22.0686	24.7607
rs34908874	G	A	G	A	0.6932	-0.130316	0.01	0.0616081	FALSE	FALSE	FALSE	vYcfCA	19571311	0.489966	0.188765	outcome	TRUE	reported	textfile	1858	6	19571542	0.1563	9.78994e-06	ebi-a-GCST90001517	|| id:ebi-a-GCST90001517	TRUE	reported	igd	2	TRUE	NA	0.0104756	19.6486	24.7607
rs35948572	T	C	T	C	0.2079	-0.0632898	0.1593	0.124561	FALSE	FALSE	FALSE	vYcfCA	5616156	0.649465	0.13925	outcome	TRUE	reported	textfile	1858	16	5666157	0.04443	3.09899e-06	ebi-a-GCST90001517	|| id:ebi-a-GCST90001517	TRUE	reported	igd	2	TRUE	NA	0.0116472	21.872	24.7607
rs3770997	C	T	C	T	0.1643	-0.0269218	0.3103	0.473151	FALSE	FALSE	FALSE	vYcfCA	205784614	0.768143	0.0913204	outcome	TRUE	reported	textfile	1858	2	206649338	0.03508	3.02002e-06	ebi-a-GCST90001517	|| id:ebi-a-GCST90001517	TRUE	reported	igd	2	TRUE	NA	0.0116684	21.9123	24.7607
rs3865444	A	C	A	C	-0.3696	0.0147914	0.2131	0.361973	FALSE	FALSE	FALSE	vYcfCA	51224706	0.875987	0.0947814	outcome	TRUE	reported	textfile	1858	19	51727962	0.03875	4.35913e-21	ebi-a-GCST90001517	|| id:ebi-a-GCST90001517	TRUE	reported	igd	2	TRUE	NA	0.0466782	90.8767	24.7607
rs4020134	G	A	G	A	-0.155	-0.0684941	0.6284	0.604988	FALSE	FALSE	FALSE	vYcfCA	77954398	0.462595	0.0932425	outcome	TRUE	reported	textfile	1858	14	78420741	0.03431	6.64707e-06	ebi-a-GCST90001517	|| id:ebi-a-GCST90001517	TRUE	reported	igd	2	TRUE	NA	0.0108651	20.387	24.7607
rs5020267	G	A	G	A	0.2285	0.0237235	0.1453	0.235051	FALSE	FALSE	FALSE	vYcfCA	146319821	0.82668	0.108345	outcome	TRUE	reported	textfile	1858	2	147077389	0.0465	9.69304e-07	ebi-a-GCST90001517	|| id:ebi-a-GCST90001517	TRUE	reported	igd	2	TRUE	NA	0.0128296	24.1212	24.7607
rs505769	A	C	A	C	0.1809	0.176408	0.2672	0.214943	FALSE	FALSE	FALSE	vYcfCA	29036756	0.112142	0.111043	outcome	TRUE	reported	textfile	1858	5	29036863	0.03789	1.93402e-06	ebi-a-GCST90001517	|| id:ebi-a-GCST90001517	TRUE	reported	igd	2	TRUE	NA	0.0121196	22.7699	24.7607
rs61916462	A	G	A	G	0.2229	0.201738	0.1418	0.134739	FALSE	FALSE	FALSE	vYcfCA	101748524	0.130518	0.133419	outcome	TRUE	reported	textfile	1858	11	101619255	0.04674	2e-06	ebi-a-GCST90001517	|| id:ebi-a-GCST90001517	TRUE	reported	igd	2	TRUE	NA	0.0120924	22.7183	24.7607
rs74253876	T	C	T	C	-0.2048	-0.0765905	0.2177	0.135774	FALSE	FALSE	FALSE	vYcfCA	5858362	0.563335	0.132534	outcome	TRUE	reported	textfile	1858	18	5858361	0.0394	2.249e-07	ebi-a-GCST90001517	|| id:ebi-a-GCST90001517	TRUE	reported	igd	2	TRUE	NA	0.0143335	26.9898	24.7607
rs77906933	G	A	G	A	1.586	-0.0248405	0.0022	0.0461004	FALSE	FALSE	FALSE	vYcfCA	125005478	0.910024	0.219811	outcome	TRUE	reported	textfile	1858	6	125326624	0.3361	2.54097e-06	ebi-a-GCST90001517	|| id:ebi-a-GCST90001517	TRUE	reported	igd	2	TRUE	NA	0.0118427	22.2434	24.7607

## Sheet: CD38 on PB PC
SNP	effect_allele.exposure	other_allele.exposure	effect_allele.outcome	other_allele.outcome	beta.exposure	beta.outcome	eaf.exposure	eaf.outcome	remove	palindromic	ambiguous	id.outcome	pos.outcome	pval.outcome	se.outcome	outcome	mr_keep.outcome	pval_origin.outcome	data_source.outcome	se.exposure	pval.exposure	chr.exposure	pos.exposure	samplesize.exposure	id.exposure	exposure	mr_keep.exposure	pval_origin.exposure	data_source.exposure	action	mr_keep	samplesize.outcome	R2	f	meanf
rs10991116	A	G	A	G	0.2334	-0.0719169	0.0728	0.0623494	FALSE	FALSE	FALSE	DpdW9B	104134070	0.710547	0.193783	outcome	TRUE	reported	textfile	0.04583	3.68104e-07	9	106896351	3655	ebi-a-GCST90001817	|| id:ebi-a-GCST90001817	TRUE	reported	igd	2	TRUE	NA	0.00704602	25.9217	22.2555
rs112012521	T	C	T	C	-0.1618	0.0274791	0.1289	0.0116237	FALSE	FALSE	FALSE	DpdW9B	34697013	0.947366	0.416253	outcome	TRUE	reported	textfile	0.03548	5.23902e-06	2	34922080	3655	ebi-a-GCST90001817	|| id:ebi-a-GCST90001817	TRUE	reported	igd	2	TRUE	NA	0.00565768	20.7851	22.2555
rs141081775	T	C	T	C	0.6854	-0.358272	0.0064	0.068609	FALSE	FALSE	FALSE	DpdW9B	94626548	0.0528165	0.185018	outcome	TRUE	reported	textfile	0.1521	6.79704e-06	14	95092885	3655	ebi-a-GCST90001817	|| id:ebi-a-GCST90001817	TRUE	reported	igd	2	TRUE	NA	0.00552505	20.2951	22.2555
rs17621486	T	C	T	C	-0.6013	0.315439	0.0085	0.0444088	FALSE	FALSE	FALSE	DpdW9B	52604800	0.160814	0.224938	outcome	TRUE	reported	textfile	0.132	5.40505e-06	17	50682160	3655	ebi-a-GCST90001817	|| id:ebi-a-GCST90001817	TRUE	reported	igd	2	TRUE	NA	0.00564532	20.7394	22.2555
rs1801274	G	A	G	A	-0.1301	0.00544396	0.3253	0.503172	FALSE	FALSE	FALSE	DpdW9B	161509955	0.952142	0.0907067	outcome	TRUE	reported	textfile	0.0255	3.57503e-07	1	161479745	3655	ebi-a-GCST90001817	|| id:ebi-a-GCST90001817	TRUE	reported	igd	2	TRUE	NA	0.00707139	26.0158	22.2555
rs1975261	C	G	C	G	-0.1247	-0.146168	0.2434	0.308595	FALSE	TRUE	FALSE	DpdW9B	26234666	0.141034	0.0993025	outcome	TRUE	reported	textfile	0.02797	8.56407e-06	13	26808803	3655	ebi-a-GCST90001817	|| id:ebi-a-GCST90001817	TRUE	reported	igd	2	TRUE	NA	0.00540885	19.866	22.2555
rs2671612	G	A	G	A	0.1176	-0.186056	0.4684	0.551352	FALSE	FALSE	FALSE	DpdW9B	59729952	0.0432255	0.0920378	outcome	TRUE	reported	textfile	0.02379	8.06195e-07	10	61489710	3655	ebi-a-GCST90001817	|| id:ebi-a-GCST90001817	TRUE	reported	igd	2	TRUE	NA	0.00664117	24.4224	22.2555
rs335080	C	T	C	T	-0.1144	0.0565131	0.3648	0.283248	FALSE	FALSE	FALSE	DpdW9B	182060381	0.577044	0.101331	outcome	TRUE	reported	textfile	0.02509	5.25194e-06	4	182981534	3655	ebi-a-GCST90001817	|| id:ebi-a-GCST90001817	TRUE	reported	igd	2	TRUE	NA	0.00565588	20.7784	22.2555
rs35436350	T	C	T	C	-0.1256	-0.0161656	0.4919	0.454829	FALSE	FALSE	FALSE	DpdW9B	58518549	0.859921	0.0916024	outcome	TRUE	reported	textfile	0.02344	8.86298e-08	20	57093605	3655	ebi-a-GCST90001817	|| id:ebi-a-GCST90001817	TRUE	reported	igd	2	TRUE	NA	0.00779432	28.6963	22.2555
rs4789573	G	A	G	A	-0.1102	0.111281	0.5733	0.554372	FALSE	FALSE	FALSE	DpdW9B	78283346	0.227256	0.0921618	outcome	TRUE	reported	textfile	0.02441	6.54998e-06	17	76279427	3655	ebi-a-GCST90001817	|| id:ebi-a-GCST90001817	TRUE	reported	igd	2	TRUE	NA	0.0055453	20.3699	22.2555
rs55985999	A	G	A	G	-0.208	0.0700112	0.0713	0.079595	FALSE	FALSE	FALSE	DpdW9B	57625671	0.678364	0.168825	outcome	TRUE	reported	textfile	0.047	9.95199e-06	4	58491837	3655	ebi-a-GCST90001817	|| id:ebi-a-GCST90001817	TRUE	reported	igd	2	TRUE	NA	0.00532994	19.5746	22.2555
rs72878268	G	A	G	A	0.4112	0.0356705	0.0201	0.0837602	FALSE	FALSE	FALSE	DpdW9B	170462053	0.830097	0.166236	outcome	TRUE	reported	textfile	0.08848	3.476e-06	2	171318563	3655	ebi-a-GCST90001817	|| id:ebi-a-GCST90001817	TRUE	reported	igd	2	TRUE	NA	0.00587449	21.5863	22.2555
rs7617631	G	A	G	A	-0.1849	-0.131727	0.1036	0.0515789	FALSE	FALSE	FALSE	DpdW9B	67236577	0.524027	0.206744	outcome	TRUE	reported	textfile	0.03983	3.54797e-06	3	67287001	3655	ebi-a-GCST90001817	|| id:ebi-a-GCST90001817	TRUE	reported	igd	2	TRUE	NA	0.00586155	21.5385	22.2555
rs818892	G	C	G	C	0.131	-0.195171	0.7811	0.831608	FALSE	TRUE	FALSE	DpdW9B	6997867	0.106732	0.120994	outcome	TRUE	reported	textfile	0.02899	6.36605e-06	9	6997867	3655	ebi-a-GCST90001817	|| id:ebi-a-GCST90001817	TRUE	reported	igd	2	TRUE	NA	0.00555571	20.4084	22.2555
rs9423546	A	C	A	C	0.1194	-0.0780808	0.3438	0.198446	FALSE	FALSE	FALSE	DpdW9B	4781602	0.495657	0.114599	outcome	TRUE	reported	textfile	0.02525	2.339e-06	10	4823794	3655	ebi-a-GCST90001817	|| id:ebi-a-GCST90001817	TRUE	reported	igd	2	TRUE	NA	0.00608065	22.3485	22.2555
rs9826331	C	G	C	G	-0.1162	0.0899148	0.4669	0.495282	FALSE	TRUE	TRUE	DpdW9B	139325624	0.325711	0.0914895	outcome	TRUE	reported	textfile	0.02436	1.91298e-06	3	139044466	3655	ebi-a-GCST90001817	|| id:ebi-a-GCST90001817	TRUE	reported	igd	2	FALSE	NA	0.00618693	22.7415	22.2555

## Sheet: CD66b on CD66b++ myeloid cell
SNP	effect_allele.exposure	other_allele.exposure	effect_allele.outcome	other_allele.outcome	beta.exposure	beta.outcome	eaf.exposure	eaf.outcome	remove	palindromic	ambiguous	id.outcome	pos.outcome	pval.outcome	se.outcome	outcome	mr_keep.outcome	pval_origin.outcome	data_source.outcome	pval.exposure	samplesize.exposure	se.exposure	pos.exposure	chr.exposure	id.exposure	exposure	mr_keep.exposure	pval_origin.exposure	data_source.exposure	action	mr_keep	samplesize.outcome	R2	f	meanf
rs10420273	C	A	C	A	-0.4197	0.196639	0.9539	0.887	FALSE	FALSE	FALSE	oUk7Ef	15066315	0.172478	0.144133	outcome	TRUE	reported	textfile	2.96797e-06	1465	0.08946	15177126	19	ebi-a-GCST90001836	|| id:ebi-a-GCST90001836	TRUE	reported	igd	2	TRUE	NA	0.0148015	21.98	21.7949
rs11167675	A	G	A	G	0.2805	-0.129228	0.099	0.0774718	FALSE	FALSE	FALSE	oUk7Ef	154356257	0.449492	0.170877	outcome	TRUE	reported	textfile	9.16896e-06	1465	0.06302	153735817	5	ebi-a-GCST90001836	|| id:ebi-a-GCST90001836	TRUE	reported	igd	2	TRUE	NA	0.0133425	19.7841	21.7949
rs11632595	T	G	T	G	0.2003	-0.164927	0.2096	0.192111	FALSE	FALSE	FALSE	oUk7Ef	24750539	0.149849	0.114527	outcome	TRUE	reported	textfile	8.87197e-06	1465	0.04492	24995686	15	ebi-a-GCST90001836	|| id:ebi-a-GCST90001836	TRUE	reported	igd	2	TRUE	NA	0.0133903	19.8559	21.7949
rs116864786	C	T	C	T	0.5904	-0.687478	0.0235	0.00500947	FALSE	FALSE	FALSE	oUk7Ef	41895969	0.286362	0.644831	outcome	TRUE	reported	textfile	2.64899e-06	1465	0.1252	39475934	18	ebi-a-GCST90001836	|| id:ebi-a-GCST90001836	TRUE	reported	igd	2	TRUE	NA	0.0149522	22.207	21.7949
rs12102694	G	A	G	A	0.1786	-0.00168387	0.4925	0.68448	FALSE	FALSE	FALSE	oUk7Ef	76383728	0.986322	0.0982229	outcome	TRUE	reported	textfile	1.562e-06	1465	0.03702	76417625	16	ebi-a-GCST90001836	|| id:ebi-a-GCST90001836	TRUE	reported	igd	2	TRUE	NA	0.0156389	23.2432	21.7949
rs12146661	A	G	A	G	0.2623	-0.222239	0.1519	0.0847295	FALSE	FALSE	FALSE	oUk7Ef	132370563	0.177965	0.164982	outcome	TRUE	reported	textfile	1.119e-06	1465	0.05364	132240457	11	ebi-a-GCST90001836	|| id:ebi-a-GCST90001836	TRUE	reported	igd	2	TRUE	NA	0.0160602	23.8795	21.7949
rs12200259	G	T	G	T	0.2541	-0.101079	0.1638	0.160838	FALSE	FALSE	FALSE	oUk7Ef	12516010	0.417741	0.124736	outcome	TRUE	reported	textfile	7.08892e-07	1465	0.05102	12516242	6	ebi-a-GCST90001836	|| id:ebi-a-GCST90001836	TRUE	reported	igd	2	TRUE	NA	0.0166494	24.7705	21.7949
rs12587697	A	G	A	G	0.2354	-0.173068	0.1853	0.318625	FALSE	FALSE	FALSE	oUk7Ef	20002578	0.0787191	0.0984368	outcome	TRUE	reported	textfile	9.44191e-07	1465	0.04781	20470737	14	ebi-a-GCST90001836	|| id:ebi-a-GCST90001836	TRUE	reported	igd	2	TRUE	NA	0.0162783	24.2093	21.7949
rs13006137	G	A	G	A	0.4724	-0.00226196	0.0328	0.00997978	FALSE	FALSE	FALSE	oUk7Ef	154130214	0.996	0.451147	outcome	TRUE	reported	textfile	8.22205e-06	1465	0.1055	154986727	2	ebi-a-GCST90001836	|| id:ebi-a-GCST90001836	TRUE	reported	igd	2	TRUE	NA	0.0135012	20.0227	21.7949
rs139348851	G	A	G	A	0.4539	-0.462858	0.0413	0.00774003	FALSE	FALSE	FALSE	oUk7Ef	50243411	0.383403	0.531017	outcome	TRUE	reported	textfile	1.71799e-06	1465	0.09449	50280843	3	ebi-a-GCST90001836	|| id:ebi-a-GCST90001836	TRUE	reported	igd	2	TRUE	NA	0.0155069	23.0439	21.7949
rs145836694	C	T	C	T	-0.5523	-0.0894854	0.0242	0.0191095	FALSE	FALSE	FALSE	oUk7Ef	105774935	0.795033	0.344466	outcome	TRUE	reported	textfile	3.71903e-06	1465	0.1189	106222810	6	ebi-a-GCST90001836	|| id:ebi-a-GCST90001836	TRUE	reported	igd	2	TRUE	NA	0.0145144	21.5473	21.7949
rs149073662	A	G	A	G	0.3103	-0.239413	0.0819	0.0263643	FALSE	FALSE	FALSE	oUk7Ef	9741649	0.404568	0.287241	outcome	TRUE	reported	textfile	4.48601e-06	1465	0.06739	9801707	1	ebi-a-GCST90001836	|| id:ebi-a-GCST90001836	TRUE	reported	igd	2	TRUE	NA	0.0142658	21.1729	21.7949
rs2160808	G	C	G	C	-0.2016	0.0201575	0.7478	0.844557	FALSE	TRUE	FALSE	oUk7Ef	30567675	0.872744	0.125847	outcome	TRUE	reported	textfile	2.073e-06	1465	0.04231	28147641	18	ebi-a-GCST90001836	|| id:ebi-a-GCST90001836	TRUE	reported	igd	2	TRUE	NA	0.0152608	22.6726	21.7949
rs306580	G	A	G	A	-0.1823	0.206464	0.4512	0.39309	FALSE	FALSE	FALSE	oUk7Ef	94724740	0.0268875	0.0932896	outcome	TRUE	reported	textfile	1.63501e-06	1465	0.03787	94060445	5	ebi-a-GCST90001836	|| id:ebi-a-GCST90001836	TRUE	reported	igd	2	TRUE	NA	0.0155715	23.1414	21.7949
rs4361470	C	G	C	G	-0.4292	-0.239046	0.0451	0.0688977	FALSE	TRUE	FALSE	oUk7Ef	56122317	0.185312	0.18047	outcome	TRUE	reported	textfile	2.01999e-06	1465	0.08996	55418144	5	ebi-a-GCST90001836	|| id:ebi-a-GCST90001836	TRUE	reported	igd	2	TRUE	NA	0.0152998	22.7315	21.7949
rs4801859	T	A	T	A	0.1998	0.1043	0.2928	0.218538	FALSE	TRUE	FALSE	oUk7Ef	38731307	0.340304	0.109379	outcome	TRUE	reported	textfile	1.28201e-06	1465	0.04109	39221947	19	ebi-a-GCST90001836	|| id:ebi-a-GCST90001836	TRUE	reported	igd	2	TRUE	NA	0.0158828	23.6116	21.7949
rs60449345	A	G	A	G	1.146	-1.09872	0.0055	0.000543845	FALSE	FALSE	FALSE	oUk7Ef	163190086	0.551964	1.84716	outcome	TRUE	reported	textfile	7.42198e-06	1465	0.2549	162617092	5	ebi-a-GCST90001836	|| id:ebi-a-GCST90001836	TRUE	reported	igd	2	TRUE	NA	0.0136095	20.1853	21.7949
rs62206422	C	G	C	G	0.1858	0.0296113	0.3601	0.140449	FALSE	TRUE	FALSE	oUk7Ef	37611306	0.820403	0.130431	outcome	TRUE	reported	textfile	3.71801e-06	1465	0.04	36239708	20	ebi-a-GCST90001836	|| id:ebi-a-GCST90001836	TRUE	reported	igd	2	TRUE	NA	0.0145139	21.5466	21.7949
rs72696815	T	C	T	C	0.2682	-0.258376	0.1143	0.0837354	FALSE	FALSE	FALSE	oUk7Ef	94649193	0.11723	0.164938	outcome	TRUE	reported	textfile	6.04603e-06	1465	0.05906	95115530	14	ebi-a-GCST90001836	|| id:ebi-a-GCST90001836	TRUE	reported	igd	2	TRUE	NA	0.0138811	20.5938	21.7949
rs73195476	A	C	A	C	-2.045	0.305659	0.0017	0.0309443	FALSE	FALSE	FALSE	oUk7Ef	32097369	0.263982	0.273636	outcome	TRUE	reported	textfile	4.539e-06	1465	0.4442	33469682	21	ebi-a-GCST90001836	|| id:ebi-a-GCST90001836	TRUE	reported	igd	2	TRUE	NA	0.0142611	21.1659	21.7949
rs77600362	C	T	C	T	0.4929	-0.192297	0.0311	0.0206043	FALSE	FALSE	FALSE	oUk7Ef	6553674	0.546097	0.318575	outcome	TRUE	reported	textfile	5.44302e-06	1465	0.108	6574904	11	ebi-a-GCST90001836	|| id:ebi-a-GCST90001836	TRUE	reported	igd	2	TRUE	NA	0.0140185	20.8006	21.7949
rs77955327	C	A	C	A	-0.4469	0.257114	0.0392	0.0292452	FALSE	FALSE	FALSE	oUk7Ef	39101923	0.340851	0.26994	outcome	TRUE	reported	textfile	2.711e-06	1465	0.09488	39069699	6	ebi-a-GCST90001836	|| id:ebi-a-GCST90001836	TRUE	reported	igd	2	TRUE	NA	0.0149178	22.1553	21.7949
rs78927876	T	C	T	C	0.5313	-0.235892	0.0266	0.0331992	FALSE	FALSE	FALSE	oUk7Ef	80904334	0.364399	0.260075	outcome	TRUE	reported	textfile	6.32893e-06	1465	0.1172	78878134	17	ebi-a-GCST90001836	|| id:ebi-a-GCST90001836	TRUE	reported	igd	2	TRUE	NA	0.0138337	20.5225	21.7949
rs79450248	G	T	G	T	0.8678	-0.0140062	0.0092	0.0320498	FALSE	FALSE	FALSE	oUk7Ef	19369068	0.957303	0.261609	outcome	TRUE	reported	textfile	7.72503e-06	1465	0.1933	19369066	9	ebi-a-GCST90001836	|| id:ebi-a-GCST90001836	TRUE	reported	igd	2	TRUE	NA	0.0135708	20.1272	21.7949
rs8143049	T	C	T	C	0.2696	-0.0722528	0.1034	0.0537417	FALSE	FALSE	FALSE	oUk7Ef	43059240	0.717109	0.199415	outcome	TRUE	reported	textfile	8.65605e-06	1465	0.06039	43455246	22	ebi-a-GCST90001836	|| id:ebi-a-GCST90001836	TRUE	reported	igd	2	TRUE	NA	0.0134216	19.9029	21.7949

## Sheet: CD3 on CD39+ resting Treg
SNP	effect_allele.exposure	other_allele.exposure	effect_allele.outcome	other_allele.outcome	beta.exposure	beta.outcome	eaf.exposure	eaf.outcome	remove	palindromic	ambiguous	id.outcome	pos.outcome	pval.outcome	se.outcome	outcome	mr_keep.outcome	pval_origin.outcome	data_source.outcome	pval.exposure	pos.exposure	samplesize.exposure	chr.exposure	se.exposure	id.exposure	exposure	mr_keep.exposure	pval_origin.exposure	data_source.exposure	action	mr_keep	samplesize.outcome	R2	f	meanf
rs12215509	A	G	A	G	-0.124	0.0564855	0.5413	0.297961	FALSE	FALSE	FALSE	VeZ5FS	16006733	0.571033	0.0997039	outcome	TRUE	reported	textfile	9.57503e-06	16006964	2649	6	0.02796	ebi-a-GCST90001852	|| id:ebi-a-GCST90001852	TRUE	reported	igd	2	TRUE	NA	0.00737012	19.6536	27.5662
rs12449842	G	A	G	A	-0.2807	0.139393	0.0532	0.157649	FALSE	FALSE	FALSE	VeZ5FS	50000026	0.27546	0.127816	outcome	TRUE	reported	textfile	8.13205e-06	48077390	2649	17	0.06279	ebi-a-GCST90001852	|| id:ebi-a-GCST90001852	TRUE	reported	igd	2	TRUE	NA	0.00748786	19.9699	27.5662
rs140395477	G	C	G	C	-1.212	0.700982	0.003	0.0217276	FALSE	TRUE	FALSE	VeZ5FS	79143574	0.00407465	0.244047	outcome	TRUE	reported	textfile	1.47099e-06	79717709	2649	13	0.2512	ebi-a-GCST90001852	|| id:ebi-a-GCST90001852	TRUE	reported	igd	2	TRUE	NA	0.00871132	23.2615	27.5662
rs143008344	T	C	T	C	-0.3477	0.435554	0.034	0.021208	FALSE	FALSE	FALSE	VeZ5FS	64960730	0.151497	0.303678	outcome	TRUE	reported	textfile	5.33495e-06	64946405	2649	3	0.07625	ebi-a-GCST90001852	|| id:ebi-a-GCST90001852	TRUE	reported	igd	2	TRUE	NA	0.00778847	20.7779	27.5662
rs145172244	G	A	G	A	-0.3976	-0.191657	0.026	0.0350306	FALSE	FALSE	FALSE	VeZ5FS	172000358	0.456243	0.257242	outcome	TRUE	reported	textfile	7.28199e-06	172921509	2649	4	0.08847	ebi-a-GCST90001852	|| id:ebi-a-GCST90001852	TRUE	reported	igd	2	TRUE	NA	0.00756693	20.1824	27.5662
rs146187364	C	T	C	T	-0.3739	0.264293	0.0304	0.00148069	FALSE	FALSE	FALSE	VeZ5FS	10442835	0.819011	1.15504	outcome	TRUE	reported	textfile	5.09296e-06	10553511	2649	19	0.0818	ebi-a-GCST90001852	|| id:ebi-a-GCST90001852	TRUE	reported	igd	2	TRUE	NA	0.00782547	20.8774	27.5662
rs150879948	G	C	G	C	-1.461	0.345655	0.0017	0.033843	FALSE	TRUE	FALSE	VeZ5FS	89766213	0.170765	0.252349	outcome	TRUE	reported	textfile	9.54201e-06	90475932	2649	6	0.3293	ebi-a-GCST90001852	|| id:ebi-a-GCST90001852	TRUE	reported	igd	2	TRUE	NA	0.00737598	19.6693	27.5662
rs16859347	C	T	C	T	0.2106	-0.240561	0.1166	0.0835475	FALSE	FALSE	FALSE	VeZ5FS	167634520	0.148173	0.166361	outcome	TRUE	reported	textfile	1.08201e-06	167603757	2649	1	0.0431	ebi-a-GCST90001852	|| id:ebi-a-GCST90001852	TRUE	reported	igd	2	TRUE	NA	0.00893271	23.858	27.5662
rs16921089	T	G	T	G	-0.7337	0.97755	0.0076	0.00793263	FALSE	FALSE	FALSE	VeZ5FS	101997021	0.0502516	0.499307	outcome	TRUE	reported	textfile	5.91494e-06	104759303	2649	9	0.1616	ebi-a-GCST90001852	|| id:ebi-a-GCST90001852	TRUE	reported	igd	2	TRUE	NA	0.00772158	20.5981	27.5662
rs16929000	A	T	A	T	0.2475	-0.34204	0.0891	0.0885145	FALSE	TRUE	FALSE	VeZ5FS	9165321	0.0383539	0.165153	outcome	TRUE	reported	textfile	7.87807e-07	9165321	2649	9	0.04999	ebi-a-GCST90001852	|| id:ebi-a-GCST90001852	TRUE	reported	igd	2	TRUE	NA	0.00916858	24.4938	27.5662
rs1723016	C	T	C	T	0.3265	-0.0392818	0.4579	0.267516	FALSE	FALSE	FALSE	VeZ5FS	167463819	0.702113	0.102706	outcome	TRUE	reported	textfile	1.56892e-31	167433056	2649	1	0.02759	ebi-a-GCST90001852	|| id:ebi-a-GCST90001852	TRUE	reported	igd	2	TRUE	NA	0.050212	139.938	27.5662
rs185763975	A	G	A	G	-0.4108	0.267304	0.0243	0.0279534	FALSE	FALSE	FALSE	VeZ5FS	30959171	0.33997	0.280127	outcome	TRUE	reported	textfile	5.40095e-06	30998786	2649	7	0.09013	ebi-a-GCST90001852	|| id:ebi-a-GCST90001852	TRUE	reported	igd	2	TRUE	NA	0.00778122	20.7584	27.5662
rs2832129	C	G	C	G	0.1575	-0.00371575	0.2055	0.204566	FALSE	TRUE	FALSE	VeZ5FS	28903213	0.973676	0.112603	outcome	TRUE	reported	textfile	4.47703e-06	30275535	2649	21	0.03425	ebi-a-GCST90001852	|| id:ebi-a-GCST90001852	TRUE	reported	igd	2	TRUE	NA	0.00791963	21.1306	27.5662
rs55799444	T	C	T	C	-0.1335	-0.129506	0.5185	0.417549	FALSE	FALSE	FALSE	VeZ5FS	90041308	0.163352	0.09291	outcome	TRUE	reported	textfile	9.01903e-06	90107716	2649	16	0.03002	ebi-a-GCST90001852	|| id:ebi-a-GCST90001852	TRUE	reported	igd	2	TRUE	NA	0.00741018	19.7612	27.5662
rs61874707	A	G	A	G	-1.009	0.783743	0.0043	0.00776544	FALSE	FALSE	FALSE	VeZ5FS	119550654	0.1235	0.508843	outcome	TRUE	reported	textfile	1.79701e-06	121310166	2649	10	0.2109	ebi-a-GCST90001852	|| id:ebi-a-GCST90001852	TRUE	reported	igd	2	TRUE	NA	0.00856664	22.8718	27.5662
rs704859	C	T	C	T	0.141	-0.0392397	0.6574	0.736176	FALSE	FALSE	FALSE	VeZ5FS	167531578	0.704599	0.103502	outcome	TRUE	reported	textfile	1.24e-06	167500815	2649	1	0.02902	ebi-a-GCST90001852	|| id:ebi-a-GCST90001852	TRUE	reported	igd	2	TRUE	NA	0.008833	23.5893	27.5662
rs73001512	G	A	G	A	-0.3578	0.386498	0.0474	0.03219	FALSE	FALSE	FALSE	VeZ5FS	173266969	0.129852	0.255167	outcome	TRUE	reported	textfile	1.29399e-07	174188120	2649	4	0.06759	ebi-a-GCST90001852	|| id:ebi-a-GCST90001852	TRUE	reported	igd	2	TRUE	NA	0.010468	28.0019	27.5662
rs7741756	A	G	A	G	-0.2843	-0.157625	0.0536	0.10174	FALSE	FALSE	FALSE	VeZ5FS	117802109	0.298079	0.151481	outcome	TRUE	reported	textfile	2.98202e-06	118123272	2649	6	0.06072	ebi-a-GCST90001852	|| id:ebi-a-GCST90001852	TRUE	reported	igd	2	TRUE	NA	0.00820784	21.906	27.5662
rs78574867	C	T	C	T	-0.9135	-0.454313	0.0047	0.00882252	FALSE	FALSE	FALSE	VeZ5FS	133379238	0.355024	0.491209	outcome	TRUE	reported	textfile	7.26507e-06	133249133	2649	11	0.2032	ebi-a-GCST90001852	|| id:ebi-a-GCST90001852	TRUE	reported	igd	2	TRUE	NA	0.00757159	20.1949	27.5662
rs79844317	T	C	T	C	-0.3906	-0.630213	0.0257	0.00519282	FALSE	FALSE	FALSE	VeZ5FS	98367493	0.300436	0.608608	outcome	TRUE	reported	textfile	8.72891e-06	100127250	2649	10	0.08768	ebi-a-GCST90001852	|| id:ebi-a-GCST90001852	TRUE	reported	igd	2	TRUE	NA	0.00743601	19.8306	27.5662

## Sheet: HVEM on CM CD8br
SNP	effect_allele.exposure	other_allele.exposure	effect_allele.outcome	other_allele.outcome	beta.exposure	beta.outcome	eaf.exposure	eaf.outcome	remove	palindromic	ambiguous	id.outcome	pos.outcome	pval.outcome	se.outcome	outcome	mr_keep.outcome	pval_origin.outcome	data_source.outcome	samplesize.exposure	pval.exposure	pos.exposure	chr.exposure	se.exposure	id.exposure	exposure	mr_keep.exposure	pval_origin.exposure	data_source.exposure	action	mr_keep	samplesize.outcome	R2	f	meanf
rs113260310	A	G	A	G	-1.249	0.304522	0.0048	0.126976	FALSE	FALSE	FALSE	E4NXGh	77765991	0.0131653	0.122827	outcome	TRUE	reported	textfile	1247	8.75306e-06	77477036	11	0.2797	ebi-a-GCST90001882	|| id:ebi-a-GCST90001882	TRUE	reported	igd	2	TRUE	NA	0.0157392	19.9087	24.6433
rs11807062	C	A	C	A	0.2812	0.0948691	0.1239	0.201102	FALSE	FALSE	FALSE	E4NXGh	3236673	0.407348	0.114497	outcome	TRUE	reported	textfile	1247	3.13603e-06	3153237	1	0.06005	ebi-a-GCST90001882	|| id:ebi-a-GCST90001882	TRUE	reported	igd	2	TRUE	NA	0.0172809	21.8931	24.6433
rs1886730	C	T	C	T	0.3092	-0.130592	0.5778	0.481281	FALSE	FALSE	FALSE	E4NXGh	2557169	0.152496	0.0912742	outcome	TRUE	reported	textfile	1247	2.10378e-15	2488608	1	0.03847	ebi-a-GCST90001882	|| id:ebi-a-GCST90001882	TRUE	reported	igd	2	TRUE	NA	0.049253	64.4967	24.6433
rs2733310	G	T	G	T	0.1855	0.0215624	0.6403	0.818478	FALSE	FALSE	FALSE	E4NXGh	57206493	0.855641	0.118523	outcome	TRUE	reported	textfile	1247	9.98298e-06	57498691	15	0.04182	ebi-a-GCST90001882	|| id:ebi-a-GCST90001882	TRUE	reported	igd	2	TRUE	NA	0.015533	19.6437	24.6433
rs2740433	A	G	A	G	0.2083	-0.0507046	0.7257	0.674782	FALSE	FALSE	FALSE	E4NXGh	11763941	0.601473	0.0970827	outcome	TRUE	reported	textfile	1247	5.19003e-06	11621450	8	0.04551	ebi-a-GCST90001882	|| id:ebi-a-GCST90001882	TRUE	reported	igd	2	TRUE	NA	0.016522	20.9155	24.6433
rs28904611	G	A	G	A	0.4384	-0.244803	0.0481	0.0267281	FALSE	FALSE	FALSE	E4NXGh	88231362	0.393149	0.286681	outcome	TRUE	reported	textfile	1247	5.43e-06	89243591	8	0.096	ebi-a-GCST90001882	|| id:ebi-a-GCST90001882	TRUE	reported	igd	2	TRUE	NA	0.0164486	20.821	24.6433
rs2937054	T	G	T	G	-0.288	-0.131806	0.1303	0.191258	FALSE	FALSE	FALSE	E4NXGh	116763472	0.253916	0.115529	outcome	TRUE	reported	textfile	1247	1.93901e-06	116099168	5	0.06021	ebi-a-GCST90001882	|| id:ebi-a-GCST90001882	TRUE	reported	igd	2	TRUE	NA	0.0180171	22.8429	24.6433
rs4593803	G	A	G	A	-0.1921	0.0047028	0.437	0.543571	FALSE	FALSE	FALSE	E4NXGh	90765675	0.958922	0.0913058	outcome	TRUE	reported	textfile	1247	1.646e-06	91231232	1	0.03989	ebi-a-GCST90001882	|| id:ebi-a-GCST90001882	TRUE	reported	igd	2	TRUE	NA	0.0182582	23.1542	24.6433
rs4977976	A	C	A	C	-0.3387	0.224726	0.9126	0.841017	FALSE	FALSE	FALSE	E4NXGh	21156119	0.070837	0.124397	outcome	TRUE	reported	textfile	1247	1.789e-06	21156118	9	0.07058	ebi-a-GCST90001882	|| id:ebi-a-GCST90001882	TRUE	reported	igd	2	TRUE	NA	0.0181323	22.9916	24.6433
rs536853	G	A	G	A	0.2499	-0.0165016	0.1568	0.278632	FALSE	FALSE	FALSE	E4NXGh	23965755	0.872023	0.102438	outcome	TRUE	reported	textfile	1247	7.93305e-06	23965983	6	0.05571	ebi-a-GCST90001882	|| id:ebi-a-GCST90001882	TRUE	reported	igd	2	TRUE	NA	0.0158799	20.0895	24.6433
rs58461262	A	G	A	G	-0.3855	0.202297	0.0698	0.0743894	FALSE	FALSE	FALSE	E4NXGh	5719722	0.248415	0.175269	outcome	TRUE	reported	textfile	1247	1.54099e-06	5859854	2	0.07983	ebi-a-GCST90001882	|| id:ebi-a-GCST90001882	TRUE	reported	igd	2	TRUE	NA	0.0183571	23.282	24.6433
rs61826205	G	T	G	T	0.3053	0.200246	0.1319	0.105864	FALSE	FALSE	FALSE	E4NXGh	170590485	0.183331	0.150496	outcome	TRUE	reported	textfile	1247	2.41602e-07	170559626	1	0.05879	ebi-a-GCST90001882	|| id:ebi-a-GCST90001882	TRUE	reported	igd	2	TRUE	NA	0.0211684	26.9246	24.6433
rs62246799	C	T	C	T	-0.3268	-0.169287	0.0858	0.0616678	FALSE	FALSE	FALSE	E4NXGh	2012245	0.373474	0.190213	outcome	TRUE	reported	textfile	1247	6.12604e-06	2053929	3	0.07196	ebi-a-GCST90001882	|| id:ebi-a-GCST90001882	TRUE	reported	igd	2	TRUE	NA	0.0162701	20.5913	24.6433
rs62471910	G	C	G	C	0.2974	0.131884	0.1215	0.126945	FALSE	TRUE	FALSE	E4NXGh	155006730	0.338809	0.137879	outcome	TRUE	reported	textfile	1247	1.185e-06	154798440	7	0.06091	ebi-a-GCST90001882	|| id:ebi-a-GCST90001882	TRUE	reported	igd	2	TRUE	NA	0.0187592	23.8017	24.6433
rs72923012	T	C	T	C	-0.3376	0.0610951	0.1047	0.0828346	FALSE	FALSE	FALSE	E4NXGh	97612627	0.714246	0.166854	outcome	TRUE	reported	textfile	1247	4.31599e-07	98060503	6	0.06644	ebi-a-GCST90001882	|| id:ebi-a-GCST90001882	TRUE	reported	igd	2	TRUE	NA	0.0202852	25.778	24.6433
rs73390208	T	C	T	C	0.1995	-0.0938597	0.4739	0.307368	FALSE	FALSE	FALSE	E4NXGh	31358354	0.34519	0.0994318	outcome	TRUE	reported	textfile	1247	3.094e-06	31326131	6	0.04258	ebi-a-GCST90001882	|| id:ebi-a-GCST90001882	TRUE	reported	igd	2	TRUE	NA	0.0172993	21.9168	24.6433
rs9509382	G	A	G	A	-0.7462	0.179056	0.0209	0.0395763	FALSE	FALSE	FALSE	E4NXGh	18681928	0.46398	0.244509	outcome	TRUE	reported	textfile	1247	8.81394e-06	19256068	13	0.1672	ebi-a-GCST90001882	|| id:ebi-a-GCST90001882	TRUE	reported	igd	2	TRUE	NA	0.0157213	19.8857	24.6433

## Sheet: CD86 on CD62L+ myeloid DC
SNP	effect_allele.exposure	other_allele.exposure	effect_allele.outcome	other_allele.outcome	beta.exposure	beta.outcome	eaf.exposure	eaf.outcome	remove	palindromic	ambiguous	id.outcome	pos.outcome	pval.outcome	se.outcome	outcome	mr_keep.outcome	pval_origin.outcome	data_source.outcome	chr.exposure	samplesize.exposure	se.exposure	pos.exposure	pval.exposure	id.exposure	exposure	mr_keep.exposure	pval_origin.exposure	data_source.exposure	action	mr_keep	samplesize.outcome	R2	f	meanf
rs112834744	T	C	T	C	0.7672	0.28632	0.0089	0.024234	FALSE	FALSE	FALSE	z2Cjbl	165442980	0.342864	0.301859	outcome	TRUE	reported	textfile	4	2871	0.1459	166364132	1.567e-07	ebi-a-GCST90001904	|| id:ebi-a-GCST90001904	TRUE	reported	igd	2	TRUE	NA	0.00953917	27.6315	22.2656
rs112932872	C	T	C	T	1.02	0.0583894	0.0031	0.0646957	FALSE	FALSE	FALSE	z2Cjbl	41299740	0.749313	0.182726	outcome	TRUE	reported	textfile	2	2871	0.223	41526880	5.03304e-06	ebi-a-GCST90001904	|| id:ebi-a-GCST90001904	TRUE	reported	igd	2	TRUE	NA	0.00723443	20.9068	22.2656
rs116105787	T	A	T	A	1.124	0.517246	0.0044	0.0310632	FALSE	TRUE	FALSE	z2Cjbl	166778091	0.0553019	0.269891	outcome	TRUE	reported	textfile	4	2871	0.2001	167699242	2.157e-08	ebi-a-GCST90001904	|| id:ebi-a-GCST90001904	TRUE	reported	igd	2	TRUE	NA	0.0108707	31.5309	22.2656
rs116499957	T	C	T	C	-0.513	-0.758853	0.0152	0.0214344	FALSE	FALSE	FALSE	z2Cjbl	23332715	0.0130266	0.305614	outcome	TRUE	reported	textfile	4	2871	0.1113	23334338	4.20804e-06	ebi-a-GCST90001904	|| id:ebi-a-GCST90001904	TRUE	reported	igd	2	TRUE	NA	0.0073453	21.2296	22.2656
rs12076726	T	C	T	C	0.2941	0.173516	0.0475	0.0618021	FALSE	FALSE	FALSE	z2Cjbl	38079869	0.357801	0.188694	outcome	TRUE	reported	textfile	1	2871	0.06566	38545541	7.76497e-06	ebi-a-GCST90001904	|| id:ebi-a-GCST90001904	TRUE	reported	igd	2	TRUE	NA	0.00693954	20.0487	22.2656
rs139387290	A	C	A	C	-0.5368	0.101032	0.0145	0.00339638	FALSE	FALSE	FALSE	z2Cjbl	145554648	0.893187	0.752442	outcome	TRUE	reported	textfile	7	2871	0.1156	145251741	3.56402e-06	ebi-a-GCST90001904	|| id:ebi-a-GCST90001904	TRUE	reported	igd	2	TRUE	NA	0.00745464	21.548	22.2656
rs143092602	A	T	A	T	-0.785	0.72045	0.0066	0.00344588	FALSE	TRUE	FALSE	z2Cjbl	176441463	0.352141	0.774307	outcome	TRUE	reported	textfile	2	2871	0.1723	177306191	5.43701e-06	ebi-a-GCST90001904	|| id:ebi-a-GCST90001904	TRUE	reported	igd	2	TRUE	NA	0.00717806	20.7427	22.2656
rs151105922	T	G	T	G	-0.3848	0.145793	0.0268	0.0294501	FALSE	FALSE	FALSE	z2Cjbl	224259982	0.593238	0.272945	outcome	TRUE	reported	textfile	2	2871	0.08691	225124699	9.86393e-06	ebi-a-GCST90001904	|| id:ebi-a-GCST90001904	TRUE	reported	igd	2	TRUE	NA	0.00678176	19.5897	22.2656
rs2105590	A	G	A	G	-0.1461	-0.056745	0.2525	0.297489	FALSE	FALSE	FALSE	z2Cjbl	118054953	0.568531	0.0995147	outcome	TRUE	reported	textfile	11	2871	0.03151	117925668	3.70297e-06	ebi-a-GCST90001904	|| id:ebi-a-GCST90001904	TRUE	reported	igd	2	TRUE	NA	0.00743242	21.4833	22.2656
rs2737282	G	A	G	A	-0.1221	0.0231899	0.4652	0.245404	FALSE	FALSE	FALSE	z2Cjbl	78870321	0.826166	0.10559	outcome	TRUE	reported	textfile	16	2871	0.02754	78904218	9.57106e-06	ebi-a-GCST90001904	|| id:ebi-a-GCST90001904	TRUE	reported	igd	2	TRUE	NA	0.00679997	19.6427	22.2656
rs2835746	G	A	G	A	0.1372	-0.0700147	0.2746	0.345305	FALSE	FALSE	FALSE	z2Cjbl	37443528	0.464633	0.0957481	outcome	TRUE	reported	textfile	21	2871	0.03097	38815830	9.7789e-06	ebi-a-GCST90001904	|| id:ebi-a-GCST90001904	TRUE	reported	igd	2	TRUE	NA	0.00678944	19.6121	22.2656
rs55989590	A	G	A	G	-0.2004	-0.0524017	0.1306	0.127003	FALSE	FALSE	FALSE	z2Cjbl	54854303	0.701462	0.136695	outcome	TRUE	reported	textfile	18	2871	0.04064	52521534	8.65805e-07	ebi-a-GCST90001904	|| id:ebi-a-GCST90001904	TRUE	reported	igd	2	TRUE	NA	0.00839831	24.2988	22.2656
rs56286676	C	G	C	G	-0.5253	-0.278472	0.0138	0.00258053	FALSE	TRUE	FALSE	z2Cjbl	51286779	0.744543	0.854621	outcome	TRUE	reported	textfile	17	2871	0.1183	49364140	9.29202e-06	ebi-a-GCST90001904	|| id:ebi-a-GCST90001904	TRUE	reported	igd	2	TRUE	NA	0.00682087	19.7035	22.2656
rs62469564	T	C	T	C	0.8091	0.78934	0.007	0.014726	FALSE	FALSE	FALSE	z2Cjbl	95386720	0.0348385	0.374054	outcome	TRUE	reported	textfile	7	2871	0.1679	95016032	1.527e-06	ebi-a-GCST90001904	|| id:ebi-a-GCST90001904	TRUE	reported	igd	2	TRUE	NA	0.00802363	23.206	22.2656
rs6830352	A	T	A	T	-0.2557	-0.241021	0.0622	0.044706	FALSE	TRUE	FALSE	z2Cjbl	30424009	0.268739	0.217927	outcome	TRUE	reported	textfile	4	2871	0.05756	30425631	9.27598e-06	ebi-a-GCST90001904	|| id:ebi-a-GCST90001904	TRUE	reported	igd	2	TRUE	NA	0.00682671	19.7205	22.2656
rs7307939	C	T	C	T	-0.1213	0.0431284	0.4803	0.314601	FALSE	FALSE	FALSE	z2Cjbl	130956390	0.661234	0.0984197	outcome	TRUE	reported	textfile	12	2871	0.0273	131440935	9.14092e-06	ebi-a-GCST90001904	|| id:ebi-a-GCST90001904	TRUE	reported	igd	2	TRUE	NA	0.00682947	19.7285	22.2656
rs759125	G	A	G	A	0.2613	-0.0711166	0.9098	0.922754	FALSE	FALSE	FALSE	z2Cjbl	120279718	0.684053	0.17476	outcome	TRUE	reported	textfile	9	2871	0.04814	123041996	6.15701e-08	ebi-a-GCST90001904	|| id:ebi-a-GCST90001904	TRUE	reported	igd	2	TRUE	NA	0.0101578	29.4418	22.2656
rs76607076	T	G	T	G	-0.1776	-0.107067	0.1419	0.20314	FALSE	FALSE	FALSE	z2Cjbl	24691092	0.349517	0.114446	outcome	TRUE	reported	textfile	22	2871	0.0392	25087059	6.07897e-06	ebi-a-GCST90001904	|| id:ebi-a-GCST90001904	TRUE	reported	igd	2	TRUE	NA	0.00709883	20.5121	22.2656
rs76831090	A	C	A	C	0.5003	0.8016	0.0152	0.0122607	FALSE	FALSE	FALSE	z2Cjbl	164396351	0.0495405	0.408166	outcome	TRUE	reported	textfile	4	2871	0.1106	165317503	6.30202e-06	ebi-a-GCST90001904	|| id:ebi-a-GCST90001904	TRUE	reported	igd	2	TRUE	NA	0.00707674	20.4479	22.2656
rs9834116	C	A	C	A	-0.1233	0.0437869	0.4559	0.487051	FALSE	FALSE	FALSE	z2Cjbl	186496362	0.630146	0.0909345	outcome	TRUE	reported	textfile	3	2871	0.0278	186214151	9.63607e-06	ebi-a-GCST90001904	|| id:ebi-a-GCST90001904	TRUE	reported	igd	2	TRUE	NA	0.00680515	19.6578	22.2656
rs9848900	A	G	A	G	-0.1823	-0.00155465	0.8178	0.732088	FALSE	FALSE	FALSE	z2Cjbl	122112650	0.987988	0.103266	outcome	TRUE	reported	textfile	3	2871	0.03514	121831497	2.28102e-07	ebi-a-GCST90001904	|| id:ebi-a-GCST90001904	TRUE	reported	igd	2	TRUE	NA	0.00928719	26.8947	22.2656

## Sheet: CD45 on CD33br HLA DR+ CD14dim
SNP	effect_allele.exposure	other_allele.exposure	effect_allele.outcome	other_allele.outcome	beta.exposure	beta.outcome	eaf.exposure	eaf.outcome	remove	palindromic	ambiguous	id.outcome	pos.outcome	pval.outcome	se.outcome	outcome	mr_keep.outcome	pval_origin.outcome	data_source.outcome	chr.exposure	se.exposure	samplesize.exposure	pos.exposure	pval.exposure	id.exposure	exposure	mr_keep.exposure	pval_origin.exposure	data_source.exposure	action	mr_keep	samplesize.outcome	R2	f	meanf
rs10252843	C	T	C	T	-0.1768	0.0108177	0.3118	0.269253	FALSE	FALSE	FALSE	wKSSSK	133990042	0.916138	0.102733	outcome	TRUE	reported	textfile	7	0.03942	1578	133674795	7.84097e-06	ebi-a-GCST90002043	|| id:ebi-a-GCST90002043	TRUE	reported	igd	2	TRUE	NA	0.012587	20.09	21.4294
rs111988158	C	G	A	G	-0.7931	-1.58411	0.0098	0.000119955	TRUE	TRUE	FALSE	wKSSSK	368602	0.78277	5.74551	outcome	TRUE	reported	textfile	18	0.178	1578	368602	8.97408e-06	ebi-a-GCST90002043	|| id:ebi-a-GCST90002043	TRUE	reported	igd	2	FALSE	NA	0.0124245	19.8274	21.4294
rs116900648	A	G	A	G	-0.978	-0.392946	0.0089	0.0123071	FALSE	FALSE	FALSE	wKSSSK	143421480	0.324584	0.398896	outcome	TRUE	reported	textfile	8	0.2007	1578	144503650	1.20901e-06	ebi-a-GCST90002043	|| id:ebi-a-GCST90002043	TRUE	reported	igd	2	TRUE	NA	0.0148248	23.7155	21.4294
rs1580170	G	A	G	A	0.2271	0.0259564	0.1936	0.263072	FALSE	FALSE	FALSE	wKSSSK	29803409	0.801255	0.103115	outcome	TRUE	reported	textfile	5	0.04571	1578	29803516	7.486e-07	ebi-a-GCST90002043	|| id:ebi-a-GCST90002043	TRUE	reported	igd	2	TRUE	NA	0.0154015	24.6525	21.4294
rs182091184	G	T	G	T	0.6674	0.138636	0.0155	0.0225885	FALSE	FALSE	FALSE	wKSSSK	32566751	0.657239	0.312434	outcome	TRUE	reported	textfile	9	0.1476	1578	32566749	6.55994e-06	ebi-a-GCST90002043	|| id:ebi-a-GCST90002043	TRUE	reported	igd	2	TRUE	NA	0.0127909	20.4197	21.4294
rs1983079	A	G	A	G	-0.2723	-0.241327	0.108	0.213138	FALSE	FALSE	FALSE	wKSSSK	114243087	0.0311236	0.111959	outcome	TRUE	reported	textfile	3	0.05923	1578	113961934	4.62296e-06	ebi-a-GCST90002043	|| id:ebi-a-GCST90002043	TRUE	reported	igd	2	TRUE	NA	0.0132168	21.1087	21.4294
rs35895413	T	C	T	C	0.79	-0.693654	0.0111	0.0147402	FALSE	FALSE	FALSE	wKSSSK	84852345	0.0708876	0.38404	outcome	TRUE	reported	textfile	1	0.1773	1578	85318028	8.92401e-06	ebi-a-GCST90002043	|| id:ebi-a-GCST90002043	TRUE	reported	igd	2	TRUE	NA	0.0124251	19.8283	21.4294
rs380901	T	C	T	C	-0.2146	-0.190299	0.1698	0.414428	FALSE	FALSE	FALSE	wKSSSK	60380432	0.0404949	0.0928891	outcome	TRUE	reported	textfile	1	0.04816	1578	60846104	8.96107e-06	ebi-a-GCST90002043	|| id:ebi-a-GCST90002043	TRUE	reported	igd	2	TRUE	NA	0.0124265	19.8306	21.4294
rs62132587	G	A	G	A	0.1869	-0.00140922	0.3061	0.372915	FALSE	FALSE	FALSE	wKSSSK	561816	0.98831	0.0961778	outcome	TRUE	reported	textfile	19	0.04069	1578	561816	4.71303e-06	ebi-a-GCST90002043	|| id:ebi-a-GCST90002043	TRUE	reported	igd	2	TRUE	NA	0.0131937	21.0714	21.4294
rs6675501	T	C	T	C	0.1763	0.0805455	0.4087	0.494281	FALSE	FALSE	FALSE	wKSSSK	24346151	0.376322	0.0910435	outcome	TRUE	reported	textfile	1	0.0375	1578	24672641	2.82001e-06	ebi-a-GCST90002043	|| id:ebi-a-GCST90002043	TRUE	reported	igd	2	TRUE	NA	0.0138132	22.0745	21.4294
rs6760298	C	T	C	T	0.1662	-0.00973563	0.5082	0.679075	FALSE	FALSE	FALSE	wKSSSK	54638683	0.920388	0.0974103	outcome	TRUE	reported	textfile	2	0.03649	1578	54865820	5.64703e-06	ebi-a-GCST90002043	|| id:ebi-a-GCST90002043	TRUE	reported	igd	2	TRUE	NA	0.0129758	20.7187	21.4294
rs713522	C	T	C	T	0.1657	0.169294	0.5856	0.369257	FALSE	FALSE	FALSE	wKSSSK	45987897	0.0730988	0.0944611	outcome	TRUE	reported	textfile	17	0.0368	1578	44065263	7.17893e-06	ebi-a-GCST90002043	|| id:ebi-a-GCST90002043	TRUE	reported	igd	2	TRUE	NA	0.0126852	20.2488	21.4294
rs73264490	A	G	A	G	0.176	0.00227184	0.4547	0.235343	FALSE	FALSE	FALSE	wKSSSK	1289502	0.983152	0.107583	outcome	TRUE	reported	textfile	7	0.0362	1578	1329138	1.287e-06	ebi-a-GCST90002043	|| id:ebi-a-GCST90002043	TRUE	reported	igd	2	TRUE	NA	0.0147586	23.6079	21.4294
rs76777625	T	C	T	C	2.485	0.541196	0.001	0.00130944	FALSE	FALSE	FALSE	wKSSSK	12659297	0.67438	1.28812	outcome	TRUE	reported	textfile	10	0.5501	1578	12701296	6.70703e-06	ebi-a-GCST90002043	|| id:ebi-a-GCST90002043	TRUE	reported	igd	2	TRUE	NA	0.0127668	20.3807	21.4294
rs921674	A	G	A	G	1.979	0.589382	0.0022	0.0185906	FALSE	FALSE	FALSE	wKSSSK	69101840	0.0735055	0.329323	outcome	TRUE	reported	textfile	11	0.3929	1578	68869308	5.30799e-07	ebi-a-GCST90002043	|| id:ebi-a-GCST90002043	TRUE	reported	igd	2	TRUE	NA	0.0158232	25.3383	21.4294
rs9421560	C	T	C	T	0.1789	0.03372	0.3238	0.364315	FALSE	FALSE	FALSE	wKSSSK	87035113	0.720391	0.0942065	outcome	TRUE	reported	textfile	10	0.04002	1578	88794870	8.38108e-06	ebi-a-GCST90002043	|| id:ebi-a-GCST90002043	TRUE	reported	igd	2	TRUE	NA	0.0125053	19.9579	21.4294

## Sheet: BAFF-R on CD24+ CD27+
SNP	effect_allele.exposure	other_allele.exposure	effect_allele.outcome	other_allele.outcome	beta.exposure	beta.outcome	eaf.exposure	eaf.outcome	remove	palindromic	ambiguous	id.outcome	chr	pos	se.outcome	samplesize.outcome	pval.outcome	outcome	originalname.outcome	outcome.deprecated	mr_keep.outcome	data_source.outcome	chr.exposure	pos.exposure	se.exposure	pval.exposure	samplesize.exposure	id.exposure	exposure	mr_keep.exposure	pval_origin.exposure	data_source.exposure	action	mr_keep
rs10513202	G	A	G	A	1.4367	0.02554	0.07393	0.06	FALSE	FALSE	FALSE	ebi-a-GCST90001702	9	116024959	0.05168	3657	0.621199	BAFF-R on CD24+ CD27+ B cell || id:ebi-a-GCST90001702	BAFF-R on CD24+ CD27+ B cell	BAFF-R on CD24+ CD27+ B cell || ||	TRUE	igd	9	116024959	0.3217	7.95408e-06	NA	finn-b-C3_GBM_EXALLC	|| id:finn-b-C3_GBM_EXALLC	TRUE	reported	igd	2	TRUE
rs11090513	T	G	T	G	0.8035	-0.02628	0.2788	0.2065	FALSE	FALSE	FALSE	ebi-a-GCST90001702	22	28140490	0.0314	3657	0.4028	BAFF-R on CD24+ CD27+ B cell || id:ebi-a-GCST90001702	BAFF-R on CD24+ CD27+ B cell	BAFF-R on CD24+ CD27+ B cell || ||	TRUE	igd	22	28140490	0.1751	4.48704e-06	NA	finn-b-C3_GBM_EXALLC	|| id:finn-b-C3_GBM_EXALLC	TRUE	reported	igd	2	TRUE
rs11230859	A	G	A	G	-0.7237	-0.01713	0.6269	0.7952	FALSE	FALSE	FALSE	ebi-a-GCST90001702	11	61769972	0.03134	3657	0.5846	BAFF-R on CD24+ CD27+ B cell || id:ebi-a-GCST90001702	BAFF-R on CD24+ CD27+ B cell	BAFF-R on CD24+ CD27+ B cell || ||	TRUE	igd	11	61769972	0.1574	4.28795e-06	NA	finn-b-C3_GBM_EXALLC	|| id:finn-b-C3_GBM_EXALLC	TRUE	reported	igd	2	TRUE
rs116691373	A	C	A	C	4.451	-0.03819	0.009556	0.0023	FALSE	FALSE	FALSE	ebi-a-GCST90001702	2	225735014	0.2699	3657	0.8875	BAFF-R on CD24+ CD27+ B cell || id:ebi-a-GCST90001702	BAFF-R on CD24+ CD27+ B cell	BAFF-R on CD24+ CD27+ B cell || ||	TRUE	igd	2	225735014	1.0072	9.909e-06	NA	finn-b-C3_GBM_EXALLC	|| id:finn-b-C3_GBM_EXALLC	TRUE	reported	igd	2	TRUE
rs118107790	A	G	A	G	1.9566	0.1394	0.04473	0.0201	FALSE	FALSE	FALSE	ebi-a-GCST90001702	15	74480926	0.08975	3657	0.1205	BAFF-R on CD24+ CD27+ B cell || id:ebi-a-GCST90001702	BAFF-R on CD24+ CD27+ B cell	BAFF-R on CD24+ CD27+ B cell || ||	TRUE	igd	15	74480926	0.4273	4.66305e-06	NA	finn-b-C3_GBM_EXALLC	|| id:finn-b-C3_GBM_EXALLC	TRUE	reported	igd	2	TRUE
rs149660330	G	C	G	C	7.1108	0.916	0.007256	0.001	FALSE	TRUE	FALSE	ebi-a-GCST90001702	5	13218395	0.3969	3657	0.0210601	BAFF-R on CD24+ CD27+ B cell || id:ebi-a-GCST90001702	BAFF-R on CD24+ CD27+ B cell	BAFF-R on CD24+ CD27+ B cell || ||	TRUE	igd	5	13218395	1.3544	1.51901e-07	NA	finn-b-C3_GBM_EXALLC	|| id:finn-b-C3_GBM_EXALLC	TRUE	reported	igd	2	TRUE
rs17145573	A	G	A	G	1.7004	0.06387	0.06005	0.0824	FALSE	FALSE	FALSE	ebi-a-GCST90001702	11	56969455	0.04623	3657	0.1672	BAFF-R on CD24+ CD27+ B cell || id:ebi-a-GCST90001702	BAFF-R on CD24+ CD27+ B cell	BAFF-R on CD24+ CD27+ B cell || ||	TRUE	igd	11	56969455	0.3644	3.05999e-06	NA	finn-b-C3_GBM_EXALLC	|| id:finn-b-C3_GBM_EXALLC	TRUE	reported	igd	2	TRUE
rs28646202	A	T	A	T	1.4632	0.06616	0.06767	0.0484	FALSE	TRUE	FALSE	ebi-a-GCST90001702	10	81887949	0.05847	3657	0.258	BAFF-R on CD24+ CD27+ B cell || id:ebi-a-GCST90001702	BAFF-R on CD24+ CD27+ B cell	BAFF-R on CD24+ CD27+ B cell || ||	TRUE	igd	10	81887949	0.3306	9.59401e-06	NA	finn-b-C3_GBM_EXALLC	|| id:finn-b-C3_GBM_EXALLC	TRUE	reported	igd	2	TRUE
rs389558	T	C	T	C	-0.7835	-0.02203	0.3589	0.3368	FALSE	FALSE	FALSE	ebi-a-GCST90001702	5	178645742	0.02673	3657	0.4099	BAFF-R on CD24+ CD27+ B cell || id:ebi-a-GCST90001702	BAFF-R on CD24+ CD27+ B cell	BAFF-R on CD24+ CD27+ B cell || ||	TRUE	igd	5	178645742	0.1599	9.51108e-07	NA	finn-b-C3_GBM_EXALLC	|| id:finn-b-C3_GBM_EXALLC	TRUE	reported	igd	2	TRUE
rs435642	C	G	C	G	-1.8224	0.00928	0.9541	0.9821	FALSE	TRUE	FALSE	ebi-a-GCST90001702	3	5262364	0.09438	3657	0.9217	BAFF-R on CD24+ CD27+ B cell || id:ebi-a-GCST90001702	BAFF-R on CD24+ CD27+ B cell	BAFF-R on CD24+ CD27+ B cell || ||	TRUE	igd	3	5262364	0.4125	9.977e-06	NA	finn-b-C3_GBM_EXALLC	|| id:finn-b-C3_GBM_EXALLC	TRUE	reported	igd	2	TRUE
rs491806	C	A	C	A	-0.9449	-0.002397	0.8262	0.7238	FALSE	FALSE	FALSE	ebi-a-GCST90001702	19	56506532	0.02798	3657	0.9317	BAFF-R on CD24+ CD27+ B cell || id:ebi-a-GCST90001702	BAFF-R on CD24+ CD27+ B cell	BAFF-R on CD24+ CD27+ B cell || ||	TRUE	igd	19	56506532	0.2106	7.22005e-06	NA	finn-b-C3_GBM_EXALLC	|| id:finn-b-C3_GBM_EXALLC	TRUE	reported	igd	2	TRUE
rs529324	A	G	A	G	-0.8232	-0.02087	0.7475	0.638	FALSE	FALSE	FALSE	ebi-a-GCST90001702	2	137678467	0.02666	3657	0.4337	BAFF-R on CD24+ CD27+ B cell || id:ebi-a-GCST90001702	BAFF-R on CD24+ CD27+ B cell	BAFF-R on CD24+ CD27+ B cell || ||	TRUE	igd	2	137678467	0.1793	4.40697e-06	NA	finn-b-C3_GBM_EXALLC	|| id:finn-b-C3_GBM_EXALLC	TRUE	reported	igd	2	TRUE
rs73610138	T	C	T	C	1.4012	0.0006537	0.08244	0.0048	FALSE	FALSE	FALSE	ebi-a-GCST90001702	20	4067384	0.1904	3657	0.9973	BAFF-R on CD24+ CD27+ B cell || id:ebi-a-GCST90001702	BAFF-R on CD24+ CD27+ B cell	BAFF-R on CD24+ CD27+ B cell || ||	TRUE	igd	20	4067384	0.309	5.76196e-06	NA	finn-b-C3_GBM_EXALLC	|| id:finn-b-C3_GBM_EXALLC	TRUE	reported	igd	2	TRUE
rs7778345	G	A	G	A	0.7331	0.04862	0.325	0.4713	FALSE	FALSE	FALSE	ebi-a-GCST90001702	7	54677825	0.02561	3657	0.0577404	BAFF-R on CD24+ CD27+ B cell || id:ebi-a-GCST90001702	BAFF-R on CD24+ CD27+ B cell	BAFF-R on CD24+ CD27+ B cell || ||	TRUE	igd	7	54677825	0.1627	6.59295e-06	NA	finn-b-C3_GBM_EXALLC	|| id:finn-b-C3_GBM_EXALLC	TRUE	reported	igd	2	TRUE
rs78423355	C	A	C	A	3.1245	0.04274	0.02015	0.0308	FALSE	FALSE	FALSE	ebi-a-GCST90001702	17	79120827	0.07329	3657	0.5598	BAFF-R on CD24+ CD27+ B cell || id:ebi-a-GCST90001702	BAFF-R on CD24+ CD27+ B cell	BAFF-R on CD24+ CD27+ B cell || ||	TRUE	igd	17	79120827	0.6751	3.68799e-06	NA	finn-b-C3_GBM_EXALLC	|| id:finn-b-C3_GBM_EXALLC	TRUE	reported	igd	2	TRUE
rs80329173	C	T	C	T	2.7412	0.03331	0.02673	0.0381	FALSE	FALSE	FALSE	ebi-a-GCST90001702	4	120962917	0.0648	3657	0.6072	BAFF-R on CD24+ CD27+ B cell || id:ebi-a-GCST90001702	BAFF-R on CD24+ CD27+ B cell	BAFF-R on CD24+ CD27+ B cell || ||	TRUE	igd	4	120962917	0.5822	2.49597e-06	NA	finn-b-C3_GBM_EXALLC	|| id:finn-b-C3_GBM_EXALLC	TRUE	reported	igd	2	TRUE

## Sheet: BAFF-R on IgD+ CD38-
SNP	effect_allele.exposure	other_allele.exposure	effect_allele.outcome	other_allele.outcome	beta.exposure	beta.outcome	eaf.exposure	eaf.outcome	remove	palindromic	ambiguous	id.outcome	chr	pos	se.outcome	samplesize.outcome	pval.outcome	outcome	originalname.outcome	outcome.deprecated	mr_keep.outcome	data_source.outcome	chr.exposure	pos.exposure	se.exposure	pval.exposure	samplesize.exposure	id.exposure	exposure	mr_keep.exposure	pval_origin.exposure	data_source.exposure	action	mr_keep
rs10513202	G	A	G	A	1.4367	0.01853	0.07393	0.0602	FALSE	FALSE	FALSE	ebi-a-GCST90001705	9	116024959	0.05149	3645	0.719	BAFF-R on IgD+ CD38- B cell || id:ebi-a-GCST90001705	BAFF-R on IgD+ CD38- B cell	BAFF-R on IgD+ CD38- B cell || ||	TRUE	igd	9	116024959	0.3217	7.95408e-06	NA	finn-b-C3_GBM_EXALLC	|| id:finn-b-C3_GBM_EXALLC	TRUE	reported	igd	2	TRUE
rs11090513	T	G	T	G	0.8035	-0.01603	0.2788	0.2066	FALSE	FALSE	FALSE	ebi-a-GCST90001705	22	28140490	0.03134	3645	0.609101	BAFF-R on IgD+ CD38- B cell || id:ebi-a-GCST90001705	BAFF-R on IgD+ CD38- B cell	BAFF-R on IgD+ CD38- B cell || ||	TRUE	igd	22	28140490	0.1751	4.48704e-06	NA	finn-b-C3_GBM_EXALLC	|| id:finn-b-C3_GBM_EXALLC	TRUE	reported	igd	2	TRUE
rs11230859	A	G	A	G	-0.7237	-0.01517	0.6269	0.7955	FALSE	FALSE	FALSE	ebi-a-GCST90001705	11	61769972	0.03133	3645	0.6284	BAFF-R on IgD+ CD38- B cell || id:ebi-a-GCST90001705	BAFF-R on IgD+ CD38- B cell	BAFF-R on IgD+ CD38- B cell || ||	TRUE	igd	11	61769972	0.1574	4.28795e-06	NA	finn-b-C3_GBM_EXALLC	|| id:finn-b-C3_GBM_EXALLC	TRUE	reported	igd	2	TRUE
rs116691373	A	C	A	C	4.451	0.01552	0.009556	0.0023	FALSE	FALSE	FALSE	ebi-a-GCST90001705	2	225735014	0.2691	3645	0.954	BAFF-R on IgD+ CD38- B cell || id:ebi-a-GCST90001705	BAFF-R on IgD+ CD38- B cell	BAFF-R on IgD+ CD38- B cell || ||	TRUE	igd	2	225735014	1.0072	9.909e-06	NA	finn-b-C3_GBM_EXALLC	|| id:finn-b-C3_GBM_EXALLC	TRUE	reported	igd	2	TRUE
rs118107790	A	G	A	G	1.9566	0.1738	0.04473	0.02	FALSE	FALSE	FALSE	ebi-a-GCST90001705	15	74480926	0.08955	3645	0.0524095	BAFF-R on IgD+ CD38- B cell || id:ebi-a-GCST90001705	BAFF-R on IgD+ CD38- B cell	BAFF-R on IgD+ CD38- B cell || ||	TRUE	igd	15	74480926	0.4273	4.66305e-06	NA	finn-b-C3_GBM_EXALLC	|| id:finn-b-C3_GBM_EXALLC	TRUE	reported	igd	2	TRUE
rs149660330	G	C	G	C	7.1108	0.7545	0.007256	0.001	FALSE	TRUE	FALSE	ebi-a-GCST90001705	5	13218395	0.3961	3645	0.0569102	BAFF-R on IgD+ CD38- B cell || id:ebi-a-GCST90001705	BAFF-R on IgD+ CD38- B cell	BAFF-R on IgD+ CD38- B cell || ||	TRUE	igd	5	13218395	1.3544	1.51901e-07	NA	finn-b-C3_GBM_EXALLC	|| id:finn-b-C3_GBM_EXALLC	TRUE	reported	igd	2	TRUE
rs17145573	A	G	A	G	1.7004	0.05732	0.06005	0.0823	FALSE	FALSE	FALSE	ebi-a-GCST90001705	11	56969455	0.04612	3645	0.214	BAFF-R on IgD+ CD38- B cell || id:ebi-a-GCST90001705	BAFF-R on IgD+ CD38- B cell	BAFF-R on IgD+ CD38- B cell || ||	TRUE	igd	11	56969455	0.3644	3.05999e-06	NA	finn-b-C3_GBM_EXALLC	|| id:finn-b-C3_GBM_EXALLC	TRUE	reported	igd	2	TRUE
rs28646202	A	T	A	T	1.4632	0.07556	0.06767	0.0483	FALSE	TRUE	FALSE	ebi-a-GCST90001705	10	81887949	0.05835	3645	0.1955	BAFF-R on IgD+ CD38- B cell || id:ebi-a-GCST90001705	BAFF-R on IgD+ CD38- B cell	BAFF-R on IgD+ CD38- B cell || ||	TRUE	igd	10	81887949	0.3306	9.59401e-06	NA	finn-b-C3_GBM_EXALLC	|| id:finn-b-C3_GBM_EXALLC	TRUE	reported	igd	2	TRUE
rs389558	T	C	T	C	-0.7835	-0.01988	0.3589	0.3366	FALSE	FALSE	FALSE	ebi-a-GCST90001705	5	178645742	0.02668	3645	0.4562	BAFF-R on IgD+ CD38- B cell || id:ebi-a-GCST90001705	BAFF-R on IgD+ CD38- B cell	BAFF-R on IgD+ CD38- B cell || ||	TRUE	igd	5	178645742	0.1599	9.51108e-07	NA	finn-b-C3_GBM_EXALLC	|| id:finn-b-C3_GBM_EXALLC	TRUE	reported	igd	2	TRUE
rs435642	C	G	C	G	-1.8224	0.04871	0.9541	0.982	FALSE	TRUE	FALSE	ebi-a-GCST90001705	3	5262364	0.09405	3645	0.6045	BAFF-R on IgD+ CD38- B cell || id:ebi-a-GCST90001705	BAFF-R on IgD+ CD38- B cell	BAFF-R on IgD+ CD38- B cell || ||	TRUE	igd	3	5262364	0.4125	9.977e-06	NA	finn-b-C3_GBM_EXALLC	|| id:finn-b-C3_GBM_EXALLC	TRUE	reported	igd	2	TRUE
rs491806	C	A	C	A	-0.9449	-0.008684	0.8262	0.7239	FALSE	FALSE	FALSE	ebi-a-GCST90001705	19	56506532	0.0279	3645	0.7556	BAFF-R on IgD+ CD38- B cell || id:ebi-a-GCST90001705	BAFF-R on IgD+ CD38- B cell	BAFF-R on IgD+ CD38- B cell || ||	TRUE	igd	19	56506532	0.2106	7.22005e-06	NA	finn-b-C3_GBM_EXALLC	|| id:finn-b-C3_GBM_EXALLC	TRUE	reported	igd	2	TRUE
rs529324	A	G	A	G	-0.8232	-0.02563	0.7475	0.6377	FALSE	FALSE	FALSE	ebi-a-GCST90001705	2	137678467	0.0266	3645	0.3352	BAFF-R on IgD+ CD38- B cell || id:ebi-a-GCST90001705	BAFF-R on IgD+ CD38- B cell	BAFF-R on IgD+ CD38- B cell || ||	TRUE	igd	2	137678467	0.1793	4.40697e-06	NA	finn-b-C3_GBM_EXALLC	|| id:finn-b-C3_GBM_EXALLC	TRUE	reported	igd	2	TRUE
rs73610138	T	C	T	C	1.4012	-0.1317	0.08244	0.0048	FALSE	FALSE	FALSE	ebi-a-GCST90001705	20	4067384	0.1899	3645	0.488	BAFF-R on IgD+ CD38- B cell || id:ebi-a-GCST90001705	BAFF-R on IgD+ CD38- B cell	BAFF-R on IgD+ CD38- B cell || ||	TRUE	igd	20	4067384	0.309	5.76196e-06	NA	finn-b-C3_GBM_EXALLC	|| id:finn-b-C3_GBM_EXALLC	TRUE	reported	igd	2	TRUE
rs7778345	G	A	G	A	0.7331	0.02914	0.325	0.4709	FALSE	FALSE	FALSE	ebi-a-GCST90001705	7	54677825	0.0256	3645	0.255	BAFF-R on IgD+ CD38- B cell || id:ebi-a-GCST90001705	BAFF-R on IgD+ CD38- B cell	BAFF-R on IgD+ CD38- B cell || ||	TRUE	igd	7	54677825	0.1627	6.59295e-06	NA	finn-b-C3_GBM_EXALLC	|| id:finn-b-C3_GBM_EXALLC	TRUE	reported	igd	2	TRUE
rs78423355	C	A	C	A	3.1245	0.0601	0.02015	0.0303	FALSE	FALSE	FALSE	ebi-a-GCST90001705	17	79120827	0.07347	3645	0.4134	BAFF-R on IgD+ CD38- B cell || id:ebi-a-GCST90001705	BAFF-R on IgD+ CD38- B cell	BAFF-R on IgD+ CD38- B cell || ||	TRUE	igd	17	79120827	0.6751	3.68799e-06	NA	finn-b-C3_GBM_EXALLC	|| id:finn-b-C3_GBM_EXALLC	TRUE	reported	igd	2	TRUE
rs80329173	C	T	C	T	2.7412	0.03958	0.02673	0.0383	FALSE	FALSE	FALSE	ebi-a-GCST90001705	4	120962917	0.06457	3645	0.5399	BAFF-R on IgD+ CD38- B cell || id:ebi-a-GCST90001705	BAFF-R on IgD+ CD38- B cell	BAFF-R on IgD+ CD38- B cell || ||	TRUE	igd	4	120962917	0.5822	2.49597e-06	NA	finn-b-C3_GBM_EXALLC	|| id:finn-b-C3_GBM_EXALLC	TRUE	reported	igd	2	TRUE

## Sheet: BAFF-R on IgD- CD38br
SNP	effect_allele.exposure	other_allele.exposure	effect_allele.outcome	other_allele.outcome	beta.exposure	beta.outcome	eaf.exposure	eaf.outcome	remove	palindromic	ambiguous	id.outcome	chr	pos	se.outcome	samplesize.outcome	pval.outcome	outcome	originalname.outcome	outcome.deprecated	mr_keep.outcome	data_source.outcome	chr.exposure	pos.exposure	se.exposure	pval.exposure	samplesize.exposure	id.exposure	exposure	mr_keep.exposure	pval_origin.exposure	data_source.exposure	action	mr_keep
rs10513202	G	A	G	A	1.4367	0.01049	0.07393	0.06	FALSE	FALSE	FALSE	ebi-a-GCST90001713	9	116024959	0.05102	3659	0.8371	BAFF-R on IgD- CD38+ B cell || id:ebi-a-GCST90001713	BAFF-R on IgD- CD38+ B cell	BAFF-R on IgD- CD38+ B cell || ||	TRUE	igd	9	116024959	0.3217	7.95408e-06	NA	finn-b-C3_GBM_EXALLC	|| id:finn-b-C3_GBM_EXALLC	TRUE	reported	igd	2	TRUE
rs11090513	T	G	T	G	0.8035	0.02028	0.2788	0.2063	FALSE	FALSE	FALSE	ebi-a-GCST90001713	22	28140490	0.03085	3659	0.5109	BAFF-R on IgD- CD38+ B cell || id:ebi-a-GCST90001713	BAFF-R on IgD- CD38+ B cell	BAFF-R on IgD- CD38+ B cell || ||	TRUE	igd	22	28140490	0.1751	4.48704e-06	NA	finn-b-C3_GBM_EXALLC	|| id:finn-b-C3_GBM_EXALLC	TRUE	reported	igd	2	TRUE
rs11230859	A	G	A	G	-0.7237	-0.02742	0.6269	0.795	FALSE	FALSE	FALSE	ebi-a-GCST90001713	11	61769972	0.03067	3659	0.3715	BAFF-R on IgD- CD38+ B cell || id:ebi-a-GCST90001713	BAFF-R on IgD- CD38+ B cell	BAFF-R on IgD- CD38+ B cell || ||	TRUE	igd	11	61769972	0.1574	4.28795e-06	NA	finn-b-C3_GBM_EXALLC	|| id:finn-b-C3_GBM_EXALLC	TRUE	reported	igd	2	TRUE
rs116691373	A	C	A	C	4.451	0.1242	0.009556	0.0023	FALSE	FALSE	FALSE	ebi-a-GCST90001713	2	225735014	0.2655	3659	0.6399	BAFF-R on IgD- CD38+ B cell || id:ebi-a-GCST90001713	BAFF-R on IgD- CD38+ B cell	BAFF-R on IgD- CD38+ B cell || ||	TRUE	igd	2	225735014	1.0072	9.909e-06	NA	finn-b-C3_GBM_EXALLC	|| id:finn-b-C3_GBM_EXALLC	TRUE	reported	igd	2	TRUE
rs118107790	A	G	A	G	1.9566	0.0903	0.04473	0.0201	FALSE	FALSE	FALSE	ebi-a-GCST90001713	15	74480926	0.0885	3659	0.3077	BAFF-R on IgD- CD38+ B cell || id:ebi-a-GCST90001713	BAFF-R on IgD- CD38+ B cell	BAFF-R on IgD- CD38+ B cell || ||	TRUE	igd	15	74480926	0.4273	4.66305e-06	NA	finn-b-C3_GBM_EXALLC	|| id:finn-b-C3_GBM_EXALLC	TRUE	reported	igd	2	TRUE
rs149660330	G	C	G	C	7.1108	0.457	0.007256	0.001	FALSE	TRUE	FALSE	ebi-a-GCST90001713	5	13218395	0.3894	3659	0.2407	BAFF-R on IgD- CD38+ B cell || id:ebi-a-GCST90001713	BAFF-R on IgD- CD38+ B cell	BAFF-R on IgD- CD38+ B cell || ||	TRUE	igd	5	13218395	1.3544	1.51901e-07	NA	finn-b-C3_GBM_EXALLC	|| id:finn-b-C3_GBM_EXALLC	TRUE	reported	igd	2	TRUE
rs17145573	A	G	A	G	1.7004	0.04781	0.06005	0.0824	FALSE	FALSE	FALSE	ebi-a-GCST90001713	11	56969455	0.04526	3659	0.2909	BAFF-R on IgD- CD38+ B cell || id:ebi-a-GCST90001713	BAFF-R on IgD- CD38+ B cell	BAFF-R on IgD- CD38+ B cell || ||	TRUE	igd	11	56969455	0.3644	3.05999e-06	NA	finn-b-C3_GBM_EXALLC	|| id:finn-b-C3_GBM_EXALLC	TRUE	reported	igd	2	TRUE
rs28646202	A	T	A	T	1.4632	-0.01361	0.06767	0.0484	FALSE	TRUE	FALSE	ebi-a-GCST90001713	10	81887949	0.05729	3659	0.8123	BAFF-R on IgD- CD38+ B cell || id:ebi-a-GCST90001713	BAFF-R on IgD- CD38+ B cell	BAFF-R on IgD- CD38+ B cell || ||	TRUE	igd	10	81887949	0.3306	9.59401e-06	NA	finn-b-C3_GBM_EXALLC	|| id:finn-b-C3_GBM_EXALLC	TRUE	reported	igd	2	TRUE
rs389558	T	C	T	C	-0.7835	-0.04849	0.3589	0.3367	FALSE	FALSE	FALSE	ebi-a-GCST90001713	5	178645742	0.02619	3659	0.06422	BAFF-R on IgD- CD38+ B cell || id:ebi-a-GCST90001713	BAFF-R on IgD- CD38+ B cell	BAFF-R on IgD- CD38+ B cell || ||	TRUE	igd	5	178645742	0.1599	9.51108e-07	NA	finn-b-C3_GBM_EXALLC	|| id:finn-b-C3_GBM_EXALLC	TRUE	reported	igd	2	TRUE
rs435642	C	G	C	G	-1.8224	-0.1143	0.9541	0.9821	FALSE	TRUE	FALSE	ebi-a-GCST90001713	3	5262364	0.09294	3659	0.2188	BAFF-R on IgD- CD38+ B cell || id:ebi-a-GCST90001713	BAFF-R on IgD- CD38+ B cell	BAFF-R on IgD- CD38+ B cell || ||	TRUE	igd	3	5262364	0.4125	9.977e-06	NA	finn-b-C3_GBM_EXALLC	|| id:finn-b-C3_GBM_EXALLC	TRUE	reported	igd	2	TRUE
rs491806	C	A	C	A	-0.9449	-0.02751	0.8262	0.7238	FALSE	FALSE	FALSE	ebi-a-GCST90001713	19	56506532	0.0278	3659	0.3225	BAFF-R on IgD- CD38+ B cell || id:ebi-a-GCST90001713	BAFF-R on IgD- CD38+ B cell	BAFF-R on IgD- CD38+ B cell || ||	TRUE	igd	19	56506532	0.2106	7.22005e-06	NA	finn-b-C3_GBM_EXALLC	|| id:finn-b-C3_GBM_EXALLC	TRUE	reported	igd	2	TRUE
rs529324	A	G	A	G	-0.8232	-0.02795	0.7475	0.6377	FALSE	FALSE	FALSE	ebi-a-GCST90001713	2	137678467	0.02599	3659	0.2822	BAFF-R on IgD- CD38+ B cell || id:ebi-a-GCST90001713	BAFF-R on IgD- CD38+ B cell	BAFF-R on IgD- CD38+ B cell || ||	TRUE	igd	2	137678467	0.1793	4.40697e-06	NA	finn-b-C3_GBM_EXALLC	|| id:finn-b-C3_GBM_EXALLC	TRUE	reported	igd	2	TRUE
rs73610138	T	C	T	C	1.4012	0.1678	0.08244	0.0048	FALSE	FALSE	FALSE	ebi-a-GCST90001713	20	4067384	0.1835	3659	0.3604	BAFF-R on IgD- CD38+ B cell || id:ebi-a-GCST90001713	BAFF-R on IgD- CD38+ B cell	BAFF-R on IgD- CD38+ B cell || ||	TRUE	igd	20	4067384	0.309	5.76196e-06	NA	finn-b-C3_GBM_EXALLC	|| id:finn-b-C3_GBM_EXALLC	TRUE	reported	igd	2	TRUE
rs7778345	G	A	G	A	0.7331	0.03427	0.325	0.4713	FALSE	FALSE	FALSE	ebi-a-GCST90001713	7	54677825	0.025	3659	0.1705	BAFF-R on IgD- CD38+ B cell || id:ebi-a-GCST90001713	BAFF-R on IgD- CD38+ B cell	BAFF-R on IgD- CD38+ B cell || ||	TRUE	igd	7	54677825	0.1627	6.59295e-06	NA	finn-b-C3_GBM_EXALLC	|| id:finn-b-C3_GBM_EXALLC	TRUE	reported	igd	2	TRUE
rs78423355	C	A	C	A	3.1245	-0.004241	0.02015	0.0307	FALSE	FALSE	FALSE	ebi-a-GCST90001713	17	79120827	0.07179	3659	0.9529	BAFF-R on IgD- CD38+ B cell || id:ebi-a-GCST90001713	BAFF-R on IgD- CD38+ B cell	BAFF-R on IgD- CD38+ B cell || ||	TRUE	igd	17	79120827	0.6751	3.68799e-06	NA	finn-b-C3_GBM_EXALLC	|| id:finn-b-C3_GBM_EXALLC	TRUE	reported	igd	2	TRUE
rs80329173	C	T	C	T	2.7412	-0.02189	0.02673	0.0381	FALSE	FALSE	FALSE	ebi-a-GCST90001713	4	120962917	0.06417	3659	0.7331	BAFF-R on IgD- CD38+ B cell || id:ebi-a-GCST90001713	BAFF-R on IgD- CD38+ B cell	BAFF-R on IgD- CD38+ B cell || ||	TRUE	igd	4	120962917	0.5822	2.49597e-06	NA	finn-b-C3_GBM_EXALLC	|| id:finn-b-C3_GBM_EXALLC	TRUE	reported	igd	2	TRUE

[truncated: 6 more sheets: BAFF-R on unsw mem, BAFF-R on CD20-, CD34 on HSC, HVEM on EM CD8br, CCR2 on myeloid DC, CD45 on CD33- HLA DR+ ]
